# Supplementary material for: Prenatal HIV Test Uptake and Its Associated Factors for Prevention of Mother to Child Transmission of HIV in East Africa
Source: Int J Environ Res Public Health. 2021 May 16;18(10):5289. doi: 10.3390/ijerph18105289 (PMC8157019; doi:10.3390/ijerph18105289)
Supplement: Supplementary file 1 [file ijerph-18-05289-s001.zip]

Archive with 5 entries (3 files):
- ijerph-1182321-supplementary/
- ijerph-1182321-supplementary/Supplementary File/
- ijerph-1182321-supplementary/Supplementary File/Supplementary Figure 1.pdf
- ijerph-1182321-supplementary/Supplementary File/Supplementary Table 1.pdf
- ijerph-1182321-supplementary/Supplementary File/Supplementary Table 2.pdf
